# Supplementary material for: The Signatures of Natural Selection and Molecular Evolution in Fusarium graminearum Virus 1
Source: Front Microbiol. 2020 Nov 12;11:600775. doi: 10.3389/fmicb.2020.600775 (PMC7688778; doi:10.3389/fmicb.2020.600775)
Supplement: Supplementary file 3 [file Table_3.XLSX]

## Sheet: RNA-seq
Supplementary Table S3. A list of all transcriptomic data in this study and ratios of FgV1 viral to total reads
Library name	Total reads	Viral reads (FgV1)	Ratio (%)	BioProject No.	BioSample No.	SRA accession No.
DK21-FgV1-Gen1-1	35207344	19277477	54.7541	PRJNA656941	SAMN15808890	SRR12490771
DK21-FgV1-Gen1-2	34733468	15049070	43.3273
DK21-FgV1-Gen1-3	36103026	12903817	35.7416
DK21-FgV1-Gen5-1	57496350	24428827	42.4876		SAMN15808893	SRR12490770
DK21-FgV1-Gen5-2	53080260	24594932	46.3354
DK21-FgV1-Gen5-3	61504538	30396540	49.4216
DK21-FgV1-Gen10-1	68775152	24405911	35.4865		SAMN15808899	SRR12490759
DK21-FgV1-Gen10-2	59508316	23610704	39.6763
DK21-FgV1-Gen10-3	62083042	21421153	34.504
DK21-FgV1-Gen15-1	37206928	11291545	30.348		SAMN15808900	SRR12490758
DK21-FgV1-Gen15-2	40971634	14836093	36.2106
DK21-FgV1-Gen15-3	55349882	20358770	36.782
PH-1-FgV1-Gen1-1	48358218	34394232	71.1239		SAMN15808901	SRR12490757
PH-1-FgV1-Gen1-2	47233838	30588491	64.7597
PH-1-FgV1-Gen1-3	41330868	29070111	70.3351
PH-1-FgV1-Gen5-1	82282334	36375146	44.2077		SAMN15808908	SRR12490756
PH-1-FgV1-Gen5-2	45990354	18186113	39.5433
PH-1-FgV1-Gen5-3	58614896	25382361	43.3036
PH-1-FgV1-Gen10-1	87644004	31004551	35.3756		SAMN15808915	SRR12490755
PH-1-FgV1-Gen10-2	74426552	25885736	34.7802
PH-1-FgV1-Gen10-3	75215756	26751165	35.5659
PH-1-FgV1-Gen15-1	30069434	17484197	58.1461		SAMN15808916	SRR12490754
PH-1-FgV1-Gen15-2	45011982	24228418	53.8266
PH-1-FgV1-Gen15-3	48478718	26711362	55.0992
PH-1-FgV1+V2-Gen2-1	34890232	18534358	53.1219		SAMN15808917	SRR12490753
PH-1-FgV1+V2-Gen2-2	42937290	22613806	52.6671
PH-1-FgV1+V2-Gen2-3	30162048	14585222	48.3562
PH-1-FgV1+V2-Gen6-5	34627146	15779636	45.5701		SAMN15808932	SRR12490752
PH-1-FgV1+V2-Gen6-7	40502162	22398281	55.3014
PH-1-FgV1+V2-Gen6-11	42705274	23146393	54.2003
PH-1-FgV1+V2-Gen11-2	35052156	5573984	15.902	PRJNA656941	SAMN15808933	SRR12490769
PH-1-FgV1+V2-Gen11-3	47257870	14615701	30.9275
PH-1-FgV1+V2-Gen11-4	39392008	19513433	49.5365
PH-1-FgV1+V2-Gen12-1	41008268	21137413	51.5443		SAMN15808934	SRR12490768
PH-1-FgV1+V2-Gen12-3	33308616	19056617	57.2123
PH-1-FgV1+V2-Gen12-4	34685040	10051702	28.9799
PH-1-FgV1+V3-Gen2-1	37667004	21695635	57.5985		SAMN15808968	SRR12490767
PH-1-FgV1+V3-Gen2-4	34822922	16774876	48.1719
PH-1-FgV1+V3-Gen2-6	42593466	25525061	59.9272
PH-1-FgV1+V3-Gen6-2	30563880	18519789	60.5937		SAMN15808986	SRR12490766
PH-1-FgV1+V3-Gen6-6	41600286	24135585	58.0178
PH-1-FgV1+V3-Gen6-11	50203834	32546459	64.8286
PH-1-FgV1+V3-Gen11-1	48325588	33960253	70.2739		SAMN15808969	SRR12490765
PH-1-FgV1+V3-Gen11-8	42018670	29126454	69.3179
PH-1-FgV1+V3-Gen11-12	36090610	22979675	63.6722
PH-1-FgV1+V3-Gen16-6	44383064	31432481	70.8209		SAMN15808987	SRR12490764
PH-1-FgV1+V3-Gen16-7	40745102	27204239	66.7669
PH-1-FgV1+V3-Gen16-12	40648530	29859786	73.4585
PH-1-FgV1+V4-Gen2-1	61190198	46102371	75.3427		SAMN15808988	SRR12490763
PH-1-FgV1+V4-Gen2-4	55903290	38224777	68.3766
PH-1-FgV1+V4-Gen2-12	52384254	31036975	59.2487
PH-1-FgV1+V4-Gen6-2	58593320	33717835	57.5455		SAMN15809029	SRR12490762
PH-1-FgV1+V4-Gen6-6	44245328	25648412	57.9686
PH-1-FgV1+V4-Gen6-9	54251734	29474581	54.3293
PH-1-FgV1+V4-Gen11-3	44511932	22076165	49.5961		SAMN15809031	SRR12490761
PH-1-FgV1+V4-Gen11-4	57155518	30873198	54.0161
PH-1-FgV1+V4-Gen11-5	66790208	33905057	50.7635
PH-1-FgV1+V4-Gen12-5	65099462	36713648	56.3962		SAMN15809030	SRR12490760
PH-1-FgV1+V4-Gen12-9	66339116	36776531	55.4372
PH-1-FgV1+V4-Gen12-10	65205556	33329645	51.1147
