# Supplementary material for: The Signatures of Natural Selection and Molecular Evolution in Fusarium graminearum Virus 1
Source: Front Microbiol. 2020 Nov 12;11:600775. doi: 10.3389/fmicb.2020.600775 (PMC7688778; doi:10.3389/fmicb.2020.600775)
Supplement: Supplementary file 4 [file Table_4.XLSX]

## Sheet: Summary
	Supplementary Table S4. Analysis of allele frequency by calulation of the mapped reads with substitution out of total mapped reads at a given site among 60 samples.
	Protein	Position (nt)	Reference	Substitution	DK21/FgV1	PH-1/FgV1	FgV1+FgV2	FgV1+FgV3	FgV1+FgV4	Total SNPs	Ratio (%)
	ORF1	45	T	C				8013		8013	0.000539498
		281	T	C		79906	95905	95820		271631	0.0182883
		310	G	T		39165				39165	0.0026369
		347	T	C					7996	7996	0.000538354
		805	A	G				93821		93821	0.00631677
		806	G	T				95347		95347	0.00641951
		850	T	C			39566			39566	0.0026639
		896	T	C	7980					7980	0.000537277
		994	G	C		15986		47926		63912	0.00430306
		1091	T	C	7991					7991	0.000538017
		1136	T	C			79222			79222	0.00533385
		1197	A	T					95913	95913	0.00645762
		1226	T	C			15883			15883	0.00106937
		1227	C	A	93359					93359	0.00628567
		1490	C	T				79770		79770	0.00537075
		1535	T	C	15455					15455	0.00104055
		1592	A	G	95766					95766	0.00644772
		1631	T	C	15778		15768			31546	0.00212393
		1900	A	C			7989			7989	0.000537883
		2000	T	C			15967			15967	0.00107502
		2003	C	T					39951	39951	0.00268982
		2145	C	T		7861				7861	0.000529265
		2243	G	A			15769			15769	0.00106169
		2244	C	T				15606		15606	0.00105072
		2336	T	C	7838					7838	0.000527716
		2398	A	G	55575	95892	95750	95832	95905	438954	0.0295539
		2444	C	T			95091			95091	0.00640228
		2647	C	T	94626	94971	94745	94447	94956	473745	0.0318963
		2693	T	C			7991			7991	0.000538017
		2700	A	C	95547					95547	0.00643298
		2759	G	A	31428					31428	0.00211598
		2896	C	T		7989			31968	39957	0.00269022
		2976	G	A			7823			7823	0.000526706
		2985	T	C				7987		7987	0.000537748
		3066	A	G	15412	93059	92898	92735	91849	385953	0.0259854
		3113	G	C		95849	95642	95751	95842	383084	0.0257922
		3263	G	A					7941	7941	0.000534651
		3345	T	C		71421		95157	95383	261961	0.0176373
		3419	T	G		7985				7985	0.000537613
		3428	G	A			79680			79680	0.00536469
		3521	T	C					7986	7986	0.000537681
		3790	C	A		46989				46989	0.00316367
		3884	T	C		71017		94207	93767	258991	0.0174373
		3999	G	A		94072	92943	94022	94569	375606	0.0252888
		4040	T	C				15888		15888	0.00106971
		4100	T	C			7809			7809	0.000525764
		4346	A	G	23869					23869	0.00160705
		4382	A	G	7918					7918	0.000533102
		4427	T	C		71596		95744	95859	263199	0.0177206
		4523	T	G					7991	7991	0.000538017
		4592	A	G	7831					7831	0.000527245
	ORF2	4772	T	C				23835		23835	0.00160476
		4840	T	C		47930		15982		63912	0.00430306
		4869	G	A			7963			7963	0.000536132
		4870	G	T	7956					7956	0.000535661
		4883	A	G		23926	31784		95453	151163	0.0101775
		4898	T	C			78148			78148	0.00526154
		4987	A	G				7886		7886	0.000530948
	ORF3	5319	C	T		15388				15388	0.00103604
		5351	A	G	15953	7978				23931	0.00161122
		5357	C	A		47897				47897	0.0032248
	ORF4	5455	C	A					39900	39900	0.00268638
		5460	G	T	95565	95732	95283	95517	95767	477864	0.0321736
		5543	G	T	7975					7975	0.00053694
		5587	A	T		23863				23863	0.00160665
		5596	A	G	79457					79457	0.00534967
		5607	A	G		47659				47659	0.00320878
		5739	G	T	31919					31919	0.00214904
		5772	G	A	47808					47808	0.00321881
		5834	T	C	7608					7608	0.000512231
		5858	G	A	7930					7930	0.00053391
		5959	T	C			15942			15942	0.00107334
		5965	A	G		47895				47895	0.00322467
		5985	G	A	47817			7967		55784	0.00375582
		6059	A	G	23946					23946	0.00161223
		6150	C	T	23147					23147	0.00155844
		6242	T	C					68822	68822	0.00463364
		6254	G	T				15869		15869	0.00106843
		6254	G	C		71533	79233	79739	95809	326314	0.02197
		6352	A	T	7991					7991	0.000538017
		6362	G	A		95043	95525	95614	95795	381977	0.0257177
		6369	G	A	7983	23914	39815			71712	0.00482822
		6392	C	G	47768					47768	0.00321612
		6453	A	G	7986					7986	0.000537681
		6461	G	A			7930			7930	0.00053391
		6462	A	C			7980			7980	0.000537277
		6506	T	C		71339		94156	95142	260637	0.0175481
		6560	G	A					13091	13091	0.00088139

## Sheet: DK21_V1
Supplementary Table S4. Analysis of allele frequency by calulation of the mapped reads with substitution out of total mapped reads in FgV1-infected DK21 samples (MA line 1)
DK21/FgV1				Gen 1			Gen 5			Gen 10			Gen 15			Total
Protein	Position (nt)	Reference	Substitution	SNP read	mapped read	percentage	SNP read	mapped read	percentage	SNP read	mapped read	percentage	SNP read	mapped read	percentage	SNP read (total)	percentage
ORF1	45	T	C
	281	T	C
	310	G	T
	347	T	C
	805	A	G
	806	G	T
	850	T	C
	896	T	C							7980	69437768	0.0114923				7980	0.00328971
	994	G	C
	1091	T	C							7991	69437768	0.0115081				7991	0.00329424
	1136	T	C
	1197	A	T
	1226	T	C
	1227	C	A	23283	47230364	0.0492967	23275	79420299	0.0293061	23348	69437768	0.0336244	23453	46486408	0.0504513	93359	0.0384867
	1490	C	T
	1535	T	C							15455	69437768	0.0222573				15455	0.00637123
	1592	A	G	23950	47230364	0.0507089	23967	79420299	0.0301774	23973	69437768	0.0345244	23876	46486408	0.0513612	95766	0.039479
	1631	T	C							15778	69437768	0.0227225				15778	0.00650438
	1900	A	C
	2000	T	C
	2003	C	T
	2145	C	T
	2243	G	A
	2244	C	T
	2336	T	C										7838	46486408	0.0168608	7838	0.00323117
	2398	A	G				23966	79420299	0.0301762	7928	69437768	0.0114174	23681	46486408	0.0509418	55575	0.0229105
	2444	C	T
	2647	C	T	23568	47230364	0.0499001	23701	79420299	0.0298425	23729	69437768	0.034173	23628	46486408	0.0508278	94626	0.039009
	2693	T	C
	2700	A	C	23951	47230364	0.050711	23773	79420299	0.0299332	23950	69437768	0.0344913	23873	46486408	0.0513548	95547	0.0393887
	2759	G	A							7931	69437768	0.0114217	23497	46486408	0.050546	31428	0.012956
	2896	C	T
	2976	G	A
	2985	T	C
	3066	A	G							15412	69437768	0.0221954				15412	0.0063535
	3113	G	C
	3263	G	A
	3345	T	C
	3419	T	G
	3428	G	A
	3521	T	C
	3790	C	A
	3884	T	C
	3999	G	A
	4040	T	C
	4100	T	C
	4346	A	G										23869	46486408	0.0513462	23869	0.00983985
	4382	A	G							7918	69437768	0.011403				7918	0.00326415
	4427	T	C
	4523	T	G
	4592	A	G	7831	19277477	0.0406225										7831	0.00322828
ORF2	4772	T	C
	4840	T	C
	4869	G	A
	4870	G	T										7956	46486408	0.0171147	7956	0.00327981
	4883	A	G
	4898	T	C
	4987	A	G
ORF3	5319	C	T
	5351	A	G	15953	27952887	0.057071										15953	0.00657653
	5357	C	A
ORF4	5455	C	A
	5460	G	T	23919	47230364	0.0506433	23938	79420299	0.0301409	23903	69437768	0.0344236	23805	46486408	0.0512085	95565	0.0393961
	5543	G	T							7975	69437768	0.0114851				7975	0.00328765
	5587	A	T
	5596	A	G	7929	47230364	0.0167879	23845	79420299	0.0300238	23857	69437768	0.0343574	23826	46486408	0.0512537	79457	0.0327557
	5607	A	G
	5739	G	T				23969	79420299	0.0301799	7950	69437768	0.0114491				31919	0.0131584
	5772	G	A							23946	69437768	0.0344856	23862	46486408	0.0513311	47808	0.0197086
	5834	T	C							7608	69437768	0.0109566				7608	0.00313635
	5858	G	A										7930	46486408	0.0170587	7930	0.00326909
	5959	T	C
	5965	A	G
	5985	G	A				15942	79420299	0.020073	23946	69437768	0.0344856	7929	46486408	0.0170566	47817	0.0197123
	6059	A	G							23946	69437768	0.0344856				23946	0.00987159
	6150	C	T										23147	46486408	0.049793	23147	0.00954221
	6242	T	C
	6254	G	C,T
	6254	G	C
	6352	A	T							7991	69437768	0.0115081				7991	0.00329424
	6362	G	A
	6369	G	A							7983	69437768	0.0114966				7983	0.00329094
	6392	C	G				15942	79420299	0.020073	7994	69437768	0.0115125	23832	46486408	0.0512666	47768	0.0196921
	6453	A	G	7986	47230364	0.0169086										7986	0.00329218
	6461	G	A
	6462	A	C
	6506	T	C
	6560	G	A

## Sheet: PH-1_V1
Supplementary Table S4. Analysis of allele frequency by calulation of the mapped reads with substitution out of total mapped reads in FgV1 infected PH-1 samples (MA line 2)
PH-1/FgV1				Gen 1			Gen 5			Gen 10			Gen 15			Total
Protein	Position (nt)	Reference	Substitution	SNP read	mapped read	percentage	SNP read	mapped read	percentage	SNP read	mapped read	percentage	SNP read	mapped read	percentage	SNP read (total)	percentage
ORF1	45	T	C
	281	T	C	15976	93927087	0.0170089	23989	79549139	0.0301562	15985	83230772	0.0192056	23956	68346489	0.0350508	79906	0.0245824
	310	G	T				15751	79549139	0.0198003	23414	83230772	0.0281314				39165	0.0120488
	347	T	C
	805	A	G
	806	G	T
	850	T	C
	896	T	C
	994	G	C	15986	93927087	0.0170196										15986	0.00491796
	1091	T	C
	1136	T	C
	1197	A	T
	1226	T	C
	1227	C	A
	1490	C	T
	1535	T	C
	1592	A	G
	1631	T	C
	1900	A	C
	2000	T	C
	2003	C	T
	2145	C	T										7861	68346489	0.0115017	7861	0.00241837
	2243	G	A
	2244	C	T
	2336	T	C
	2398	A	G	23978	93927087	0.0255283	23978	79549139	0.0301424	23975	83230772	0.0288055	23961	68346489	0.0350581	95892	0.0295004
	2444	C	T
	2647	C	T	23734	93927087	0.0252685	23842	79549139	0.0299714	23826	83230772	0.0286264	23569	68346489	0.0344846	94971	0.029217
	2693	T	C
	2700	A	C
	2759	G	A
	2896	C	T							7989	83230772	0.00959861				7989	0.00245775
	2976	G	A
	2985	T	C
	3066	A	G	23419	93927087	0.0249332	23325	79549139	0.0293215	23179	83230772	0.0278491	23136	68346489	0.033851	93059	0.0286288
	3113	G	C	23964	93927087	0.0255134	23967	79549139	0.0301285	23968	83230772	0.028797	23950	68346489	0.035042	95849	0.0294871
	3263	G	A
	3345	T	C				23778	79549139	0.029891	23820	83230772	0.0286192	23823	68346489	0.0348562	71421	0.0219721
	3419	T	G	7985	93927087	0.00850128										7985	0.00245652
	3428	G	A
	3521	T	C
	3790	C	A							23545	83230772	0.0282888	23444	68346489	0.0343017	46989	0.0144558
	3884	T	C				23694	79549139	0.0297854	23744	83230772	0.0285279	23579	68346489	0.0344992	71017	0.0218478
	3999	G	A	23382	93927087	0.0248938	23636	79549139	0.0297125	23486	83230772	0.0282179	23568	68346489	0.0344831	94072	0.0289405
	4040	T	C
	4100	T	C
	4346	A	G
	4382	A	G
	4427	T	C				23858	79549139	0.0299915	23787	83230772	0.0285796	23951	68346489	0.0350435	71596	0.0220259
	4523	T	G
	4592	A	G
ORF2	4772	T	C
	4840	T	C				23967	79549139	0.0301285	23963	83230772	0.028791				47930	0.0147453
	4869	G	A
	4870	G	T
	4883	A	G							23926	83230772	0.0287466				23926	0.00736063
	4898	T	C
	4987	A	G
ORF3	5319	C	T							15388	83230772	0.0184884				15388	0.00473399
	5351	A	G										7978	68346489	0.0116729	7978	0.00245437
	5357	C	A				23948	79549139	0.0301047	23949	83230772	0.0287742				47897	0.0147351
ORF4	5455	C	A
	5460	G	T	23935	93927087	0.0254825	23954	79549139	0.0301122	23938	83230772	0.028761	23905	68346489	0.0349762	95732	0.0294512
	5543	G	T
	5587	A	T										23863	68346489	0.0349147	23863	0.00734125
	5596	A	G
	5607	A	G				23838	79549139	0.0299664	23821	83230772	0.0286204				47659	0.0146619
	5739	G	T
	5772	G	A
	5834	T	C
	5858	G	A
	5959	T	C
	5965	A	G				23950	79549139	0.0301072	23945	83230772	0.0287694				47895	0.0147345
	5985	G	A
	6059	A	G
	6150	C	T
	6242	T	C
	6254	G	C,T
	6254	G	C				23670	79549139	0.0297552	23927	83230772	0.0287478	23936	68346489	0.0350216	71533	0.0220065
	6352	A	T
	6362	G	A	23948	93927087	0.0254964	23627	79549139	0.0297011	23549	83230772	0.0282936	23919	68346489	0.0349967	95043	0.0292392
	6369	G	A										23914	68346489	0.0349894	23914	0.00735694
	6392	C	G
	6453	A	G
	6461	G	A
	6462	A	C
	6506	T	C				23824	79549139	0.0299488	23852	83230772	0.0286577	23663	68346489	0.0346221	71339	0.0219468
	6560	G	A

## Sheet: V1+V2
Supplementary Table S4. Analysis of allele frequency by calulation of the mapped reads with substitution out of total mapped reads in FgV1 and FgV2 infected PH-1 samples (MA line 3)
PH-1/FgV1+FgV2				Gen 2			Gen 6			Gen 11			Gen 12			Total
Protein	Position (nt)	Reference	Substitution	SNP read	mapped read	percentage	SNP read	mapped read	percentage	SNP read	mapped read	percentage	SNP read	mapped read	percentage	SNP read (total)	percentage
ORF1	45	T	C
	281	T	C	23971	55688151	0.0430451	23976	61232974	0.0391554	23982	39675666	0.0604451	23976	50201314	0.0477597	95905	0.0463762
	310	G	T
	347	T	C
	805	A	G
	806	G	T
	850	T	C				7994	61232974	0.0130551	15585	39675666	0.039281	15987	50201314	0.0318458	39566	0.0191327
	896	T	C
	994	G	C
	1091	T	C
	1136	T	C	7913	55688151	0.0142095	23781	61232974	0.0388369	23802	39675666	0.0599914	23726	50201314	0.0472617	79222	0.0383089
	1197	A	T
	1226	T	C	15883	55688151	0.0285213										15883	0.00768044
	1227	C	A
	1490	C	T
	1535	T	C
	1592	A	G
	1631	T	C							15768	39675666	0.0397422				15768	0.00762483
	1900	A	C				7989	61232974	0.0130469							7989	0.00386319
	2000	T	C	15967	55688151	0.0286722										15967	0.00772106
	2003	C	T
	2145	C	T
	2243	G	A	15769	55688151	0.0283166										15769	0.00762531
	2244	C	T
	2336	T	C
	2398	A	G	23969	55688151	0.0430415	23959	61232974	0.0391276	23858	39675666	0.0601326	23964	50201314	0.0477358	95750	0.0463012
	2444	C	T	23775	55688151	0.0426931	23773	61232974	0.0388239	23780	39675666	0.059936	23763	50201314	0.0473354	95091	0.0459825
	2647	C	T	23693	55688151	0.0425459	23666	61232974	0.0386491	23714	39675666	0.0597696	23672	50201314	0.0471541	94745	0.0458152
	2693	T	C							7991	39675666	0.0201408				7991	0.00386416
	2700	A	C
	2759	G	A
	2896	C	T
	2976	G	A				7823	61232974	0.0127758							7823	0.00378292
	2985	T	C
	3066	A	G	23104	55688151	0.0414882	23204	61232974	0.0378946	23283	39675666	0.0586833	23307	50201314	0.0464271	92898	0.0449221
	3113	G	C	23949	55688151	0.0430056	23919	61232974	0.0390623	23825	39675666	0.0600494	23949	50201314	0.0477059	95642	0.046249
	3263	G	A
	3345	T	C
	3419	T	G
	3428	G	A	7974	55688151	0.014319	23889	61232974	0.0390133	23927	39675666	0.0603065	23890	50201314	0.0475884	79680	0.0385303
	3521	T	C
	3790	C	A
	3884	T	C
	3999	G	A	23140	55688151	0.0415528	23297	61232974	0.0380465	23328	39675666	0.0587967	23178	50201314	0.0461701	92943	0.0449438
	4040	T	C
	4100	T	C										7809	50201316	0.0155554	7809	0.00377615
	4346	A	G
	4382	A	G
	4427	T	C
	4523	T	G
	4592	A	G
ORF2	4772	T	C
	4840	T	C
	4869	G	A										7963	50201312	0.0158621	7963	0.00385062
	4870	G	T
	4883	A	G							15911	39675666	0.0401027	15873	50201314	0.0316187	31784	0.0153696
	4898	T	C	7871	55688151	0.0141341	23462	61232974	0.038316	23610	39675666	0.0595075	23205	50201314	0.0462239	78148	0.0377895
	4987	A	G
ORF3	5319	C	T
	5351	A	G
	5357	C	A
ORF4	5455	C	A
	5460	G	T	23909	55688151	0.0429337	23911	61232974	0.0390492	23560	39675666	0.0593815	23903	50201314	0.0476143	95283	0.0460754
	5543	G	T
	5587	A	T
	5596	A	G
	5607	A	G
	5739	G	T
	5772	G	A
	5834	T	C
	5858	G	A
	5959	T	C	15942	55688151	0.0286273										15942	0.00770897
	5965	A	G
	5985	G	A
	6059	A	G
	6150	C	T
	6242	T	C
	6254	G	C,T
	6254	G	C	7913	55688151	0.0142095	23696	61232974	0.0386981	23755	39675666	0.059873	23869	50201314	0.0475466	79233	0.0383142
	6352	A	T
	6362	G	A	23932	55688151	0.042975	23914	61232974	0.0390541	23799	39675666	0.0599839	23880	50201314	0.0475685	95525	0.0461924
	6369	G	A	7978	55688151	0.0143262	15919	61232974	0.0259974	15918	39675666	0.0401203				39815	0.0192531
	6392	C	G
	6453	A	G
	6461	G	A										7930	50201318	0.0157964	7930	0.00383466
	6462	A	C										7980	50201319	0.015896	7980	0.00385884
	6506	T	C
	6560	G	A

## Sheet: V1+V3
Supplementary Table S4. Analysis of allele frequency by calulation of the mapped reads with substitution out of total mapped reads in FgV1 and FgV3 infected PH-1 samples (MA line 4)
PH-1/FgV1+FgV3				Gen 2			Gen 6			Gen 11			Gen 16			Total
Protein	Position (nt)	Reference	Substitution	SNP read	mapped read	percentage	SNP read	mapped read	percentage	SNP read	mapped read	percentage	SNP read	mapped read	percentage	SNP read (total)	percentage
ORF1	45	T	C	8013	63875991	0.0125446										8013	0.00255825
	281	T	C	23974	63875991	0.0375321	23954	75117243	0.0318888	23965	85936849	0.0278868	23927	88291472	0.0271	95820	0.0305918
	310	G	T
	347	T	C
	805	A	G	23658	63875991	0.0370374	23455	75117243	0.0312245	23441	85936849	0.027277	23267	88291472	0.0263525	93821	0.0299536
	806	G	T	23942	63875991	0.037482	23873	75117243	0.031781	23881	85936849	0.027789	23651	88291472	0.0267874	95347	0.0304408
	850	T	C
	896	T	C
	994	G	C							23981	85936849	0.0279054	23945	88291472	0.0271204	47926	0.015301
	1091	T	C
	1136	T	C
	1197	A	T
	1226	T	C
	1227	C	A
	1490	C	T	23952	63875991	0.0374977	23939	75117243	0.0318688	7969	85936849	0.00927309	23910	88291472	0.0270808	79770	0.0254676
	1535	T	C
	1592	A	G
	1631	T	C
	1900	A	C
	2000	T	C
	2003	C	T
	2145	C	T
	2243	G	A
	2244	C	T							15606	85936849	0.0181598				15606	0.00498242
	2336	T	C
	2398	A	G	23966	63875991	0.0375196	23964	75117243	0.0319021	23954	85936849	0.027874	23948	88291472	0.0271238	95832	0.0305956
	2444	C	T
	2647	C	T	23591	63875991	0.0369325	23603	75117243	0.0314215	23637	85936849	0.0275051	23616	88291472	0.0267478	94447	0.0301534
	2693	T	C
	2700	A	C
	2759	G	A
	2896	C	T
	2976	G	A
	2985	T	C										7987	88291472	0.00904617	7987	0.00254995
	3066	A	G	23249	63875991	0.0363971	23147	75117243	0.0308145	23130	85936849	0.0269151	23209	88291472	0.0262868	92735	0.0296068
	3113	G	C	23944	63875991	0.0374851	23952	75117243	0.0318862	23940	85936849	0.0278577	23915	88291472	0.0270864	95751	0.0305697
	3263	G	A
	3345	T	C	23783	63875991	0.0372331	23799	75117243	0.0316825	23807	85936849	0.0277029	23768	88291472	0.0269199	95157	0.0303801
	3419	T	G
	3428	G	A
	3521	T	C
	3790	C	A
	3884	T	C	23591	63875991	0.0369325	23533	75117243	0.0313284	23523	85936849	0.0273724	23560	88291472	0.0266843	94207	0.0300768
	3999	G	A	23331	63875991	0.0365255	23496	75117243	0.0312791	23576	85936849	0.0274341	23619	88291472	0.0267512	94022	0.0300177
	4040	T	C							15888	85936849	0.018488				15888	0.00507245
	4100	T	C
	4346	A	G
	4382	A	G
	4427	T	C	23937	63875991	0.0374742	23956	75117243	0.0318915	23938	85936849	0.0278553	23913	88291472	0.0270842	95744	0.0305675
	4523	T	G
	4592	A	G
ORF2	4772	T	C										23835	88291472	0.0269958	23835	0.00760963
	4840	T	C	15982	63875991	0.0250204										15982	0.00510246
	4869	G	A
	4870	G	T
	4883	A	G
	4898	T	C
	4987	A	G										7886	88291472	0.00893178	7886	0.00251771
ORF3	5319	C	T
	5351	A	G
	5357	C	A
ORF4	5455	C	A
	5460	G	T	23906	63875991	0.0374256	23891	75117243	0.0318049	23877	85936849	0.0277844	23843	88291472	0.0270049	95517	0.030495
	5543	G	T
	5587	A	T
	5596	A	G
	5607	A	G
	5739	G	T
	5772	G	A
	5834	T	C
	5858	G	A
	5959	T	C
	5965	A	G
	5985	G	A	7967	63875991	0.0124726										7967	0.00254357
	6059	A	G
	6150	C	T
	6242	T	C
	6254	G	C,T	15869	63875991	0.0248435										15869	0.00506638
	6254	G	C	7983	63875991	0.0124977	23945	75117243	0.0318768	23903	85936849	0.0278146	23908	88291472	0.0270785	79739	0.0254577
	6352	A	T
	6362	G	A	23921	63875991	0.0374491	23925	75117243	0.0318502	23901	85936849	0.0278123	23867	88291472	0.0270321	95614	0.030526
	6369	G	A
	6392	C	G
	6453	A	G
	6461	G	A
	6462	A	C
	6506	T	C	23603	63875991	0.0369513	23556	75117243	0.031359	23567	85936849	0.0274236	23430	88291472	0.0265371	94156	0.0300605
	6560	G	A

## Sheet: V1+V4
Supplementary Table S4. Analysis of allele frequency by calulation of the mapped reads with substitution out of total mapped reads in FgV1 and FgV4 infected PH-1 samples (MA line 5)
PH-1/FgV1+FgV4				Gen 2			Gen 6			Gen 11			Gen 12			Total
Protein	Position (nt)	Reference	Substitution	SNP read	mapped read	percentage	SNP read	mapped read	percentage	SNP read	mapped read	percentage	SNP read	mapped read	percentage	SNP read (total)	percentage
ORF1	45	T	C
	281	T	C
	310	G	T
	347	T	C				7996	88785878	0.00900594							7996	0.00201096
	805	A	G
	806	G	T
	850	T	C
	896	T	C
	994	G	C
	1091	T	C
	1136	T	C
	1197	A	T	23970	115292578	0.0207906	23985	88785878	0.0270144	23974	86777958	0.0276268	23984	106763998	0.0224645	95913	0.0241217
	1226	T	C
	1227	C	A
	1490	C	T
	1535	T	C
	1592	A	G
	1631	T	C
	1900	A	C
	2000	T	C
	2003	C	T							23969	86777958	0.0276211	15982	106763998	0.0149695	39951	0.0100475
	2145	C	T
	2243	G	A
	2244	C	T
	2336	T	C
	2398	A	G	23978	115292578	0.0207975	23981	88785878	0.0270099	23971	86777958	0.0276234	23975	106763998	0.0224561	95905	0.0241197
	2444	C	T
	2647	C	T	23709	115292578	0.0205642	23774	88785878	0.0267768	23761	86777958	0.0273814	23712	106763998	0.0222097	94956	0.0238811
	2693	T	C
	2700	A	C
	2759	G	A
	2896	C	T							15986	86777958	0.0184217	15982	106763998	0.0149695	31968	0.00803983
	2976	G	A
	2985	T	C
	3066	A	G	22827	115292578	0.0197992	23077	88785878	0.0259917	23053	86777958	0.0265655	22892	106763998	0.0214417	91849	0.0230997
	3113	G	C	23959	115292578	0.020781	23964	88785878	0.0269908	23956	86777958	0.0276061	23963	106763998	0.0224448	95842	0.0241039
	3263	G	A	7941	115292578	0.00688769										7941	0.00199713
	3345	T	C	23828	115292578	0.0206674	23834	88785878	0.0268444	23846	86777958	0.0274793	23875	106763998	0.0223624	95383	0.0239885
	3419	T	G
	3428	G	A
	3521	T	C				7986	88785878	0.00899467							7986	0.00200845
	3790	C	A
	3884	T	C	23321	115292578	0.0202277	23563	88785878	0.0265391	23527	86777958	0.0271117	23356	106763998	0.0218763	93767	0.023582
	3999	G	A	23821	115292578	0.0206613	23538	88785878	0.026511	23537	86777958	0.0271232	23673	106763998	0.0221732	94569	0.0237837
	4040	T	C
	4100	T	C
	4346	A	G
	4382	A	G
	4427	T	C	23964	115292578	0.0207854	23958	88785878	0.026984	23972	86777958	0.0276245	23965	106763998	0.0224467	95859	0.0241082
	4523	T	G										7991	106763998	0.00748473	7991	0.00200971
	4592	A	G
ORF2	4772	T	C
	4840	T	C
	4869	G	A
	4870	G	T
	4883	A	G	23884	115292578	0.020716	23850	88785878	0.0268624	23873	86777958	0.0275104	23846	106763998	0.0223352	95453	0.0240061
	4898	T	C
	4987	A	G
ORF3	5319	C	T
	5351	A	G
	5357	C	A
ORF4	5455	C	A							23940	86777958	0.0275877	15960	106763998	0.0149489	39900	0.0100347
	5460	G	T	23945	115292578	0.0207689	23940	88785878	0.0269637	23943	86777958	0.0275911	23939	106763998	0.0224224	95767	0.024085
	5543	G	T
	5587	A	T
	5596	A	G
	5607	A	G
	5739	G	T
	5772	G	A
	5834	T	C
	5858	G	A
	5959	T	C
	5965	A	G
	5985	G	A
	6059	A	G
	6150	C	T
	6242	T	C	7650	115292578	0.00663529	15089	88785878	0.0169948	22787	86777958	0.026259	23296	106763998	0.0218201	68822	0.0173085
	6254	G	C,T
	6254	G	C	23967	115292578	0.020788	23965	88785878	0.0269919	23919	86777958	0.0275635	23958	106763998	0.0224401	95809	0.0240956
	6352	A	T
	6362	G	A	23950	115292578	0.0207732	23940	88785878	0.0269637	23957	86777958	0.0276072	23948	106763998	0.0224308	95795	0.0240921
	6369	G	A
	6392	C	G
	6453	A	G
	6461	G	A
	6462	A	C
	6506	T	C	23765	115292578	0.0206128	23784	88785878	0.026788	23789	86777958	0.0274136	23804	106763998	0.0222959	95142	0.0239278
	6560	G	A	4518	115292578	0.00391873	8573	88785878	0.00965581							13091	0.00329234
